# Supplementary material for: The role of R-loops-mediated epigenetic regulation in genome stability maintenance and disease pathogenesis: a systematic review
Source: Epigenetics. 2026 Apr 13;21(1):2653959. doi: 10.1080/15592294.2026.2653959 (PMC13078211; doi:10.1080/15592294.2026.2653959)
Supplement: Supplemental Material [file KEPI_A_2653959_SM9311.zip]

Archive with 2 entries (2 files):
- Appendix  - Search Strategy.docx
- S2Assessment of Risk of Bias.xlsx
