# Supplementary material for: The role of R-loops-mediated epigenetic regulation in genome stability maintenance and disease pathogenesis: a systematic review
Source: Epigenetics. 2026 Apr 13;21(1):2653959. doi: 10.1080/15592294.2026.2653959 (PMC13078211; doi:10.1080/15592294.2026.2653959)
Supplement: Supplemental Material [file KEPI_A_2653959_SM9311.zip › S2Assessment of Risk of Bias.xlsx]

## Sheet: Summary Table of Risk of Bias
No.	Study	1. Sequence Generation (Randomization)	2. Allocation Concealment	3. Blinding of Implementation	4. Blinding of Outcome Assessment	5. Data Completeness	6. Selective Reporting	7. Experiment Reproducibility	8. Antibody/Reagent Specificity	9. Model/Sample Confirmation	10. Statistical Methods	Overall Risk of Bias
1	Co-transcriptional R-loops-mediated epigenetic regulation drives growth retardation and docetaxel chemosensitivity enhancement in advanced prostate cancer	✘	✔	✔	✔	✔	✔	✘	✔	?	✔	✔
2	R-Loop Formation Is a Distinctive Characteristic of Unmethylated Human CpG Island Promoters	✔	✔	?	✔	✔	✔	✔	✔	✔	?	✔
3	The Diminution of R-Loops Generated by LncRNA DSP-AS1 Inhibits DSP Gene Transcription to Impede the Re-Epithelialization During Diabetic Wound Healing	✔	✔	✔	?	✔	✔	✔	✔	?	✔	✔
4	GADD45A binds R-loops and recruits TET1 to CpG island promoters	✔	N/A	?	✔	✔	✔	✔	✔	?	✔	✔
5	DHX33 recruits Gadd45a to cause DNA demethylation and regulate a subset of gene transcription	?	✔	?	✔	✔	✔	✔	✔	?	✔	✔
6	Epigenetic reprogramming by TET enzymes impacts co-transcriptional R-loops	✔	✔	?	?	✔	✔	✔	✔	?	✔	?
7	TET deficiency perturbs mature B cell homeostasis and promotes oncogenesis associated with accumulation of G-quadruplex and R-loop structures	✔	✔	✘	✘	✔	✔	✔	✔	?	✔	✔
8	Z-form DNA-RNA hybrid blocks DNA replication	✔	✘	✔	✘	✔	✔	✔	✔	?	✔	✔
9	R-Loop-Mediated ssDNA Breaks Accumulate Following Short-Term Exposure to the HDAC Inhibitor Romidepsin	✔	✔	✘	✔	✔	✔	✔	✔	✔	✔	✔
10	NSUN2-mediated R-loop stabilization as a key driver of bladder cancer progression and cisplatin sensitivity	✔	✘	✔	✘	✔	✔	✔	✔	✔	✔	✔
11	METTL3 drives telomere targeting of TERRA IncRNA through m6A-dependent R-loop formation: a therapeutic target for ALT-positive neuroblastoma	✔	✔	✔	✘	✔	？	✔	✔	✔	✔	✔
12	Detecting and Mapping N6-Methyladenosine on RNA/DNA Hybrids	✔	✔	✔	✔	✔	✔	✔	✔	✔	✔	✔
13	N6-methyladenosine regulates the stability of RNA:DNA hybrids in human cells	✔	✔	✔	✘	✔	✔	✔	✔	✔	✔	✔
14	A model for a dual function of N6-methyladenosine in R-loop regulation	✔	✔	✔	✔	✔	✔	✔	✔	✔	N/A	✔
15	m6A-dependent regulation of messenger RNA stability	✔	✔	✘	✘	✔	✔	？	✔	✔	✔	✔
16	FMRP promotes transcription-coupled homologous recombination via facilitating TET1-mediated m5C RNA modification demethylation	✔	✔	✘	✔	✔	✔	✔	✔	✘	✔	✔
17	m5C modification of mRNA serves a DNA damage code to promote homologous recombination	✔	✔	✔	✘	✔	✔	✔	？	✔	✔	✔
18	M6A-methylated circPOLR2B forms an R-loop and regulates the biological behavior of glioma stem cells through positive feedback loops	✔	✔	✔	✔	✔	✔	✔	✔	✔	✔	✔
19	METTL8 links mt-tRNA m³C modification to the HIF1a/RTK/Akt axis to sustain GBM stemness and tumorigenicity	✔	✔	✘	✘	✔	✔	✔	✔	✘	✔	✔
20	R-loops induce repressive chromatin marks over mammalian gene terminators	✔	✘	✔	✘	✔	✔	✔	✔	✘	✔	✔
21	R-Loops Enhance Polycomb Repression at a Subset of Developmental Regulator Genes	✔	✔	✔	✘	✔	✔	✔	✔	✔	✔	✔
22	Senataxin controls meiotic silencing through ATR activation and chromatin remodeling	✔	✘	✔	✘	✔	✔	✔	✔	✔	✔	✔
23	USP11 controls R-loops by regulating senataxin proteostasis	✔	✔	✔	✔	✔	？	✔	？	✘	✔	✔
24	The TDRD3-USP9X complex and MIB1 regulate TOP3B homeostasis and prevent deleterious TOP3B cleavage complexes	✘	✔	✘	✘	✔	✔	✔	✔	✔	✔	✔
25	RNF8-Mediated Ubiquitination of XRN2 Regulates R-loop Resolution and Genome Stability	✔	✘	✔	✘	✔	✔	✔	✔	✘	✔	✔
26	RAD18 opposes transcription-associated genome instability through FANCD2 recruitment	✔	✔	✔	✔	✔	✔	✔	✔	✔	✔	✔
27	Chromatin modifiers Mdm2 and RNF2 prevent RNA:DNA hybrids that impair DNA replication	✔	✔	✔	✘	✔	✔	✔	✔	✘	✔	✔
28	Mdm4 supports DNA replication in a p53-independent fashion	✔	✔	✔	✔	✔	✔	✔	✔	✘	✔	✔
29	SIRT7 and the DEAD-box helicase DDX21 cooperate to resolve genomic R loops and safeguard genome stability	✔	✘	✔	？	✔	？	✔	？	✘	✔	✔
30	PARP inhibition leads to synthetic lethality with key splicing-factor mutations in myelodysplastic syndromes	✔	✔	✔	✘	✔	✔	✔	✔	✘	✔	✔
31	NUDT16 enhances the resistance of cancer cells to DNA-damaging agents by regulating replication fork stability via reversing HMGA1 ADP-ribosylation	✔	✔	✔	✘	✔	✔	✔	？	✔	✔	✔
32	TERRA-LSD1 phase separation promotes R-loop formation for telomere maintenance in ALT cancer cells	✔	✔	✔	✘	✔	✔	✔	✔	✔	✔	✔
33	HOTTIP-dependent R-loop formation regulates CTCF boundary activity and TAD integrity in leukemia	✔	✘	✘	✔	✔	✔	✔	✔	？	✔	✔
34	TERRA and RAD51AP1 Promote Alternative Lengthening of Telomeres through an R-to-D Loop Switch	✔	✔	✔	✘	✔	？	✔	✔	✘	✔	✔
35	The phosphorylated trimeric SOSS1 complex and RNA polymerase II trigger liquid-liquid phase separation at double-strand breaks	✔	✔	✔	✔	✔	✔	✔	✔	✔	✔	✔
36	Multi-omics to characterize the functional relationships of R-loops with epigenetic modifications, RNAPII transcription and gene expression	✔	✔	✔	✔	✔	✔	✔	✔	✘	✔	✔
37	The Polycomb protein RING1B enables estrogen-mediated gene expression by promoting enhancer-promoter interaction and R-loop formation	✔	✔	✘	✔	✔	✔	✔	？	✔	✔	✔
38	G-quadruplexes associated with R-loops promote CTCF binding	✔	N/A	✘	✔	✔	✔	✔	✔	✔	✔	✔
39	Proximity labeling identifies a repertoire of site-specific R-loop modulators	✔	✔	✘	✘	✔	✔	✔	✔	✘	✔	✔
40	Exploring the roles of RNAs in chromatin architecture using deep learning	✔	✔	✔	✘	✔	✔	？	？	✔	✔	✔
41	R-loops Associated with Triplet Repeat Expansions Promote Gene Silencing in Friedreich Ataxia and Fragile X Syndrome	✔	✔	✔	✔	✔	？	✔	？	✘	✔	✔
42	Site-specific R-loops induce CGG repeat contraction and Fragile X gene reactivation	✔	N/A	✔	✔	✔	✔	✔	✔	✔	✔	✔
43	APOBEC3A deaminates CTG hairpin loops to promote fragility and instability of expanded CAG/CTG repeats	✔	✔	✔	✘	✔	✔	✔	✔	？	✔	✔
44	A C9ORF72 BAC mouse model recapitulates key epigenetic perturbations of ALS/FTD	✔	✔	✔	✔	✔	✔	✔	✔	✔	✔	✔
45	SETX sumoylation: A link between DNA damage and RNA surveillance disrupted in AOA2	✔	✔	✘	✘	✔	✔	✔	✔	✔	？	✔
46	ADAR1 Prevents R-loop Accumulation-Driven ATR Pathway Activation in Ovarian Cancer	✔	✘	✔	✔	✔	✔	✔	✔	✔	✔	✔
47	ADAR1 links R-loop homeostasis to ATR activation in replication stress response	✔	✔	✔	✔	✔	？	✔	？	✔	✔	✔
48	R-loop accumulation in spliceosome mutant leukemias confers sensitivity to PARP1 inhibition by triggering transcription-replication conflicts	✔	✔	✔	✔	✔	✔	✔	✔	？	✔	✔
49	METTL3 and N6-Methyladenosine Promote Homologous Recombination-Mediated Repair of DSBs by Modulating DNA-RNA Hybrid Accumulation	✔	✘	✔	✔	✔	✔	✔	✔	✔	✔	✔
50	Loss of SUV420H2-Dependent Chromatin Compaction Drives Right-Sided Colon Cancer Progression	✔	✘	✔	✔	✔	？	✔	？	✘	✔	✔
51	R-Loop Defines Neural Stem/Progenitor Cells...	✔	✔	✔	✘	✔	✔	✔	？	✘	？	✔
52	Splicing factor SRSF1 deficiency in the liver triggers NASH-like pathology and cell death	✔	✔	✔	✘	✔	？	✔	✔	✔	✔	✔
53	Mitochondrial matrix-localized p53 participates in degradation of mitochondrial RNAs	✔	✔	✔	✘	✔	✔	✔	✔	✔	✔	✔
54	ZFP281 controls transcriptional and epigenetic changes promoting mouse pluripotent state transitions via DNMT3 and TET1	✔	✘	✔	✘	✔	✔	✔	？	✘	✔	✔
55	Maf-family bZIP transcription factor NRL interacts with RNA-binding proteins and R-loops in retinal photoreceptors	✔	✔	✔	✘	✔	✔	✔	✔	？	✔	✔
56	Dynamic switching of crotonylation to ubiquitination of H2A at lysine 119 attenuates transcription-replication conflicts caused by replication stress	✔	✔	✔	✘	✔	？	✔	✔	✔	✔	✔
57	ZFP281 controls transcriptional and epigenetic changes promoting mouse pluripotent state transitions via DNMT3 and TET1	✔	✔	✘	✔	✔	✔	？	✔	？	✔	✔
58	Excessive transcription-replication conflicts are a vulnerability of BRCA1-mutant cancers	✔	✔	✔	✘	✔	✔	✔	✔	✘	✔	✔
59	ULI-ssDRIP-seq revealed R-loop dynamics during vertebrate early embryogenesis	✔	✔	✔	✔	✔	✔	✔	✔	✘	✔	✔
60	Inflammatory factor TNF-induced circDMD mediates R-loop formation to promote tumorigenesis	✔	✔	✔	✔	✔	✔	✔	✔	✔	✔	✔
61	Detection and Quantification of RNA Modifications on RNA-DNA Hybrids Using SID-UPLC-MS/MS	✔	✔	✔	✔	✔	？	✔	✔	✔	✔	✔
62	A common transcriptional mechanism involving R-loop and RNA abasic site regulates an enhancer RNA of APOE	✔	✔	✘	✔	✔	✔	✔	？	✘	✔	✔
63	Wdr5-mediated H3K4 methylation facilitates HSPC development via maintenance of genomic stability in zebrafish	✔	✔	✔	✔	✔	？	✔	✔	✔	✔	✔
64	Allele-specific silencing of a dominant SETX mutation in familial amyotrophic lateral sclerosis type 4	✔	✔	✔	✔	✔	✔	✔	✔	✔	✔	✔
65	DNMT3b protects centromere integrity by restricting R-loop-mediated DNA damage	✔	✔	✘	✔	✔	✔	✔	✔	✘	✔	✔
66	Mechanism of noncoding RNA associated N6-Methyladenosine recognition by an RNA processing complex during IgH DNA recombination	✔	✔	✔	✔	✔	✔	✔	？	✔	✔	✔
67	AND-1 is a critical regulator of R-loop dynamics and a target to overcome endocrine resistance	？	✘	✔	✔	✔	✔	？	✔	✔	✔	✔
68	Genome‑wide in vivo and ex vivo mapping of R‑loops using enDR3	✔	✘	✘	✔	✔	✔	✔	✔	？	✔	✔
69	A hexamer tandem repeat RNA embedded within an SVA retrotransposon drives R-loop formation and neurodegeneration	？	✘	✔	✔	✔	✔	✔	？	✔	✔	✔
70	The TDG protein environment connects active DNA demethylation with chromatin and RNA biology	✔	N/A	✔	✔	✔	✔	✔	✔	✔	？	✔
71	Enhancing R-loop prediction with high-throughput sequencing data	N/A	N/A	✔	✔	✔	✔	✔	✔	N/A	✔	✔

## Sheet: Judgment criteria for each doma
The assessment was performed using a modified SYRCLE's tool. ✔ = low risk; ? = unclear risk; ✘ = high risk; N/A = not applicable. The overall risk of bias was judged according to the following criteria: ​low risk​ (≥70% of items scored as low risk); ​high risk​ (>30% of items scored as high risk); ​unclear risk​ (the proportion of items scored as high risk was between the aforementioned threshold…
Evaluation Dimension	Low Risk (✔)	Uncertain (?)	High Risk (✘)
1. Sequence Generation	Explicitly describes random methods (such as random number tables, computer generation).	Only mentions "random" but does not describe the method.	Does not mention randomization, or uses non-random methods (such as by date, weight).
2. Allocation Concealment	Explicitly describes the method of allocation concealment (such as centralized allocation, sealed envelopes).	Allocation concealment measures are unclear.	Does not mention allocation concealment, or the method is obviously inadequate.
3. Blinding of Implementation	Blinding for experimental operators (such as concealing treatment group and control group numbers).	Blinding implementation is unclear.	Explicitly no blinding, or method obviously biased.
4. Blinding of Outcome Assessment	Blinding for outcome assessors (such as when evaluating images or data without knowing groups).	Assessor blinding is unclear.	Explicitly no blinding for assessors.
5. Data Integrity	Data reporting is complete, no obvious missing data, or has reasonable explanation and handling for missing data.	Data integrity is unclear.	Key data missing, and no reasonable explanation.
6. Selective Reporting	Reports all preset outcomes, or full protocol available on public platform.	Cannot determine if selective reporting.	Obviously does not report some important preset outcomes (especially negative results).
7. Experimental Reproducibility	Key experiments have independent biological replicates (n≥3), and report data variability (such as SD, SEM).	Insufficient replicates or unclear description.	No replicates or only one experiment (n=1).
8. Antibody/Reagent Specificity	Provides antibody catalog number, batch, or cites validation data (such as Knockdown/Knockout validation).	Only mentions antibody name, no detailed information.	Does not provide antibody information, or uses unvalidated reagents.
9. Model/Sample Confirmation	Performs STR profiling for cell lines, PCR validation for animal genotypes, pathological confirmation for clinical samples.	Confirmation information is unclear.	Does not mention any model/sample validation information.
10. Statistical Methods	Correctly applies appropriate statistical tests, explicitly reports P values, test names, and sample sizes (n).	Statistical methods description is too simple.	Uses obviously inappropriate statistical methods, or completely no statistical tests.
